# Supplementary material for: Accelerated Simple Preparation of Curcumin-Loaded Silk Fibroin/Hyaluronic Acid Hydrogels for Biomedical Applications
Source: Polymers (Basel). 2023 Jan 18;15(3):504. doi: 10.3390/polym15030504 (PMC9919302; doi:10.3390/polym15030504)
Supplement: Supplementary file 1 [file polymers-15-00504-s001.zip]

Archive with 1 entries (1 files):
- polymers-2119931-supplementary.pdf
